# Supplementary material for: The acute and prolonged effects of 20-s static stretching on muscle strength and shear elastic modulus
Source: PLoS One. 2020 Feb 6;15(2):e0228583. doi: 10.1371/journal.pone.0228583 (PMC7004320; doi:10.1371/journal.pone.0228583)
Supplement: S1 File — (XLSX) [file pone.0228583.s001.xlsx]

## Sheet: Sheet1
				ROM						shear modulus						CON						ECC
				immediate		5min		10min		immediate		5min		10min		immediate		5min		10min		immediate		5min		10min
ID	age	height	weight	PRE	POST	PRE	POST	PRE	POST	PRE	POST	PRE	POST	PRE	POST	PRE	POST	PRE	POST	PRE	POST	PRE	POST	PRE	POST	PRE	POST
1	20	165	61	36.5	37.5	34.5	35.5	40.5	39	41.365	42.8	106.88	83.245	27.67	29.3	127	138.4	152.2	155.9	130.5	144.6	213.6	206.9	245.8	248.1	223.7	233.6
2	21	169	65	25	35	22.5	28	25.5	26	35	27.71	20.965	14.04	33.715	23.095	147.6	163.6	149.4	152.7	133.1	135.8	272.3	268.1	271.3	270.1	250	253.8
3	21	173	63	13.5	24	15.5	16	18	23.5	103.39	77.685	125.16	102.445	104.425	59.275	143.2	140.7	137.4	147.4	124.5	123.1	213.6	216.3	205.9	211	184.8	199.6
4	21	166	64	18	22	18.5	20.5	18.5	24	34.045	40.75	45.415	44.71	51.17	44.725	138.2	138.4	141.6	142.2	142.4	128.6	212.8	218.6	202.2	224.1	214.9	207
5	21	170	62	20.5	24	16.5	19	17.5	18.5	74.32	59.02	119.925	121.805	72.1	64.185	144.9	139.1	155.1	153.6	136.8	136	229	226.1	237.8	235.1	211.4	217.8
6	21	174	62	23	24.5	20	21	20	21.5	60.135	46.375	72.97	86	101.565	63.535	138.8	115.4	115.6	118.4	116.1	101.6	211.1	195.4	188.7	184.9	196.5	166.2
7	21	160	67	25.5	36.5	22	25	24	29	123.835	102.545	82.895	77.105	85.98	114.36	107.5	127.4	118.8	121.9	146.7	162.1	226.4	218.6	192.9	213.5	241.8	250.1
8	21	164	62	20	25	14	14	25	25	48.16	42.02	95.985	108.065	35.37	53.425	100	107.8	125.9	129.6	120.5	117.2	171.9	175.3	197.7	172	173.6	151.8
9	21	167	57	27.5	32.5	22	29.5	23	18.5	31.325	55.8	56.005	51.615	44.335	120.145	148	163.4	152	146.2	174.2	167.5	261.8	263.7	266.9	258.7	255.7	302.6
10	21	178	70	16.5	20.5	18	23.5	18	21	120.575	106.25	121.635	95.885	133.01	104.565	167.7	162.8	151.6	151.2	161.4	164.8	222.9	226.7	225	231.9	222.9	236.7
11	21	168	63	21	24.5	24.5	24.5	18	18	59.695	60.58	45.2	83.935	89.79	58.83	112.3	110	97.9	99.5	118.2	116.7	198.6	198.1	169.6	176.7	181.5	186.6
12	21	163	56	21	32	19	19.5	18.5	21.5	71.815	37.41	20.315	33.745	37.735	37.575	137.1	139.5	116.5	115.4	121.5	133.7	203.9	221.3	205.5	213.6	209.5	214.7
13	21	177	63	29.5	47.5	30	32	28	29	49.535	40.655	77.135	88.34	54.815	44.07	143	142.5	132.4	145.2	139.4	138.7	237.9	234.7	217.5	226.3	208.5	211.3
14	21	170	72	32	35.5	27	35	24.5	26	126.885	106.02	74	109.915	107.62	130.155	175.1	170.4	176.6	171.7	185.5	179.1	274.6	282.9	285.6	292	306	308.8
15	21	168	55	29.5	32	26.5	29.5	30.5	30	97.605	95.49	53.9	38.705	30.17	34.895	103.7	105.9	100.9	105	119.5	117.5	181.3	179.3	177.5	178.9	186.9	183.4
16	21	172	64	26.5	28	36.5	37	28.5	31	17.75	12.475	15.425	14.605	21.32	17.815	127.2	128.8	124.6	127.6	123	121	210.2	217.4	215.6	232.9	216.4	223.6
17	21	174	64	23	35.5	21.5	22	21.5	23.5	55.88	36.68	89.255	83.075	14.645	50.85	135.3	145.4	146.2	151.7	168.6	150.5	209.7	215	233	237.3	219.7	226
18	21	165	60	26.5	26	33.5	40	25.5	28.5	64.2	83.67	41.365	42.8	95.49	69.175	117.8	135.4	132.6	133	138.1	149.8	217.5	238.9	224.1	233.8	238.3	233.1
19	21	174	63	15	15.5	17.5	23.5	13.5	17.5	63.83	83.15	65.485	60.98	72.755	43.3	150.8	140.2	158.6	134.9	148.2	140	248.2	243.2	255.4	221.1	229.6	235.5
20	21	171	62	24.5	29.5	21.5	27	28	25	88.545	94.555	92.525	60.1	50.9	36.285	151.5	135.4	147.3	154.7	158	143.8	216.6	211.8	198.8	213.1	232.6	200.1
